# Supplementary material for: The Perspective of Arctic–Alpine Species in Southernmost Localities: The Example of Kalmia procumbens in the Pyrenees and Carpathians
Source: Plants (Basel). 2023 Sep 26;12(19):3399. doi: 10.3390/plants12193399 (PMC10574852; doi:10.3390/plants12193399)
Supplement: Supplementary file 1 [file plants-12-03399-s001.zip]

Archive with 1 entries (1 files):
- plants-2576877-supplementary.pdf
